# Supplementary material for: Infrared Thermography and Machine Learning for Mastitis Detection in Dairy Cows: A Pilot Case Study in Egyptian Farms
Source: Vet Sci. 2026 Jun 30;13(7):640. doi: 10.3390/vetsci13070640 (PMC13417311; doi:10.3390/vetsci13070640)
Supplement: Supplementary file 1 [file vetsci-13-00640-s001.zip]

Archive with 1 entries (1 files):
- vetsci-4360533-supplementary.pdf
